# Supplementary material for: Marine Prostanoids with Cytotoxic Activity from Octocoral Clavularia spp
Source: Mar Drugs. 2024 May 14;22(5):219. doi: 10.3390/md22050219 (PMC11122631; doi:10.3390/md22050219)
Supplement: Supplementary file 1 [file marinedrugs-22-00219-s001.zip]

Archive with 1 entries (1 files):
- marinedrugs-2996810-supplementary.pdf
